# Supplementary material for: NF-κB–driven lymphangiogenesis affects kidney function via a VEGFR-3–mediated pathway
Source: JCI Insight. 2026 Jan 22;11(5):e198992. doi: 10.1172/jci.insight.198992 (PMC13041690; doi:10.1172/jci.insight.198992)
Supplement: Supporting data values [file jciinsight-11-198992-s195.xlsx]

## Sheet: Figure 1C
WT	KO
0.119757	22.9473
1.88024	28.7237
1.6	8.76316
0.398072

## Sheet: Figure 1D
	Renal Lymph Node				Lymphatic Vessel + Lumbar LN
WT	1.09211	0.90789	0.610092	1.38991	1.05303	0.946969	0.878877	1.12112
KO	0.219793	0.609745	0.523		0.298324	0.630212	0.477

## Sheet: Figure 2A
	WT																	KO
Control	120.72	184.767	192.198	257.394														212.993	223.995	215.934	268.724	256.361	215.835	200.084
CISP	104.735	101.778	186.665	220.725	204.296	51.0292	77.8947	24.1387	66.9585	128.41	197.67	120.811	220.08	97.2164	57.8731			49.6537	27.039	41.8575	32.3238	40.2125	45.2334	14.1093	69.4945	60.563	27.8515	27.8515	27.7491	73.1252	80.3597	92.5823	154.053	22.8598

## Sheet: Figure 2B
	WT																			KO
Control	0.11	0.05	0.1	0.1	0.12	0.14	0.1	0.09	0.11	0.09	0.1	0.09	0.09							0.07	0.06	0.07	0.07	0.13	0.22	0.08	0.06	0.07	0.07	0.11	0.12
CISP	0.08	0.06	0.13	0.11	0.14	0.12	0.23	0.93	0.34	1.18	0.26	0.2	0.27	0.33	0.27	0.45	0.24	0.27		0.75	1.18	0.5	0.62	0.63	0.56	1.72	0.42	1.24	1.13	1.68	1.02	1.18	2.32	0.99	0.99	0.67	0.49	0.29	1.2	1.19

## Sheet: Figure 2D
Casts
	KO																	WT
Control	0	0	0	0	0	0.1							0	0	0	0
CISP	1.1	1	1	1.6	0.3	1.6	1.3	1.6	2	2.3			0	0.1	0	0.3	1.3	0.8	2.1	0	1.2	0	0.25
Tubular Necrosis	KO												WT
Control	0	0	0	0	0	0.1							0	0	0	0
CISP	1.2	1.4	1.6	3.4	0.4	1.6	2.6	2.2	3.2	3			0	0	0	0.22	1.2	1	0.9	2.3	1.7	0.2	1
Brush Border Loss	KO												WT
Control	0	0	0	0	0	0							0	0	0	0
CISP	2.4	2.8	3.2	3.9	0.7	3.2	3.7	3.3	3.9	4			0.1	0	0	2	1.7	0.8	3	0	1.6	0.4	1.7

## Sheet: Figure 3B
	WT												KO
Control	29.4	63.9	56.6	42.3	39	43.6	26.9	20.7	33.3				24	56.5	53.6	19.4	27.8	24.4	28.2	27.3	28.6
CISP	13.9	40.8	39.2	49.9	46.7	19.2	21.4	14	16.8	13.9			10.6	10.4	31.5	28.9	16.6	16.7	14.1

## Sheet: Figure 3C
	WT											KO
Control	1.79	1.32	2.91	1	2.73	2.23	7.98	4.42	2.61			1.64	1.8	2.52	3.77	4.52	2.64	6.82	2.33	6.65
CISP	36.7	7.66	8.23	4.09	11.3	42.9	19.1	24.1	11	6.82		33.2	31	33.3	30.3	26	30.2	24.1

## Sheet: Figure 3D
		WT											KO
	Control	9.05	10.8	10.2	4.45	7.67	11.2	8.24	4.26	3.37			10.4	10.4	17.5	7.75	10.4	6.91	8.69	4.38	7.24
	CISP	14.9	11.7	11.2	4.89	6.04	4.31	12.2	4.59	5.08	3.78		27.5	22.9	14.2	13.2	3.9	6.7	5.31

## Sheet: Figure 3E
		WT											KO
	Control	42.9	21.3	33.2	23.1	34.7	38.7	36	30.3	27			35.2	40.7	45	39.5	47.2	32.1	41.5	27.3	32.3
	CISP	82.2	43.2	52.4	46.1	57.1	64.3	58.2	55.9	50.9	56.9		95.6	91.3	73.8	82.3	69.2	66.5	58.4

## Sheet: Figure 4A
Flt4				WT														KO
Control	1.36	1.7971	1.7377	0.975	0.51719	1.16678	0.802079	0.413	0.794549	0.666402	0.76729			0.87	1.18659	0.816544	0.946812	0.295241	0.777829	0.618513
CISP	1.36425	1.2392	1.00818	0.542083	0.873749	1.41831	1.44332	1.47417	1.63908					1.98705	2.80809	1.74325	1.40171	1.98317	1.42653	0.550065	0.373741	0.518124	0.292705	0.424392	0.43125	0.373023	0.406778	0.283186
Lyve-1
Control	2.84	1.45	1.68	0.681	0.791	0.908	0.679	0.364	0.595	0.0301	0.99			4.39	3.34	1.93	3.32	1.46	0.777829	0.618513
CISP	2.41	3.48	1.95	1.39	0.747	0.802	0.996	0.988	0.848					9.34	14	3.98	8.65	6.68	6.87	3.55	1.14	1.7	1.13	2.35	0.43125	0.373023	0.406778	0.283186
Ccl21
Control	2.38146	0.767219	0.802753	0.620068	0.980018	0.921468	1.20758	0.650168	0.933033	0.890463	0.845775			0.479133	0.316907	0.473276	0.44138	2.9479	1.05724	0.7218
CISP	0.335341	3.23087	0.921918	0.485129	3.27949	3.18449	1.72638	2.44915	2.18389					5.39439	7.08058	2.03002	3.44405	4.80516	4.15446	6.18424	4.67447	5.901	10.6158	13.2675	1.73938	1.76881	2.2349	1.4933
Pdpn
Control	0.979716	0.696696	0.822534	1.97627	1.52373	1.526	0.967878	0.695048	0.977573	0.452321	0.382234			1.46428	1.32088	0.937414	1.0348	0.573024	0.676999	0.670104
CISP	1.08253	0.996958	0.982295	1.31388	1.07763	1.76796	1.03969	2.18976	1.45795					2.84989	4.25917	2.21262	2.40877	2.05077	1.94766	2.00526	1.11552	1.96773	1.40514	1.892	1.52487	1.35469	1.68514	1.25169
Prox-1	0.851486	1.14921	1.15628	1.57218	0.51999	1.28019	0.840398	0.729749	1.22125	0.551114	1.12815			1.57498	1.43101	2.8743	3.41014	1.34794	1.41994	1.55339
Control	0.893477	1.09395	0.817975	0.387697	0.273787	0.967239	0.842493	0.691231	1.19351					0.927246	1.41484	1.1454	0.855983	1.98522	2.02534	0.797846	0.509555	0.535774	0.455777	0.599246	0.430356	0.469577	0.542048	0.491839
CISP
Vegfc
Control	1.31594	1.21201	1.23517	0.882029	0.622365	1.17658	1.44115	0.425543	1.04895	0.750817	0.889448			1.79037	1.82009	2.16175	2.17338	1.2408	0.932605	0.956522
CISP	1.33885	1.57763	1.0148	0.806682	1.78721	1.39926	1.22284	1.50432	1.36045					2.90782	3.59194	2.37285	1.62245	2.69255	2.94097	2.20085	1.22103	0.807884	1.67458	1.15744	1.30901	1.09202	0.954955

[truncated: 14 more sheets: Figure 4B, Figure5A, Figure 6B, Figure 6C, S1B, S1C, S2A, S2B, S3B, S3C, S3D, S3E, S6A, S6B]
